# Supplementary material for: Somatic mutations in TBX3 promote hepatic clonal expansion by accelerating VLDL secretion
Source: J Clin Invest. 2025 Jul 10;135(18):e191855. doi: 10.1172/JCI191855 (PMC12435840; doi:10.1172/JCI191855)
Supplement: Supplemental table 1 [file jci-135-191855-s010.xlsx]

## Sheet: Ng et al 2021
Mutation	Patient ID	Aetiology	Cancer	Age at operation (yrs)	Operation	Gender	Ethnicity	Diabetic	PNPLA3 (rs738409)	Evidence of chronic pancreatitis?	Smoking status	Size of largest HCC (mm)	Number of HCCs	Total tumour Load diameter (mm)	Microvascular invasion	Large vessel invasion	Worst differentiation grade	Steatosis (0-3)	Lobular inflammation (0-2)	Hepatocellular ballooning (0-2)	NAS score	Fibrosis score (Kleiner)	Fibrosis score (Ishak)	Qualitative fibrosis stage	Siderosis grade	Dysplasia in global assessment of background liver?	AFP (kU/L) (0 - 10)	HbA1c mMol/Mol (<48)	Creat (µM) (62 - 115)	Bili (µM) (0 - 20)	Sodium (mM) (133 - 146)	PT (secs) (10.2 - 12.6)	UKELD	MELD	Height (m)	Weight (Kg)	BMI
L207P	PD37107	ARLD	HCC	43.4	Transplant	Male	White Polish	No	GG	No	Ex	15	4	54	no	no	Moderate	1	2	0	3	(4)	6	Cirrhosis	0	Dysplastic nodules	2	24	49	198	140	42.3	61	29	1.73	109	36.4
P559A	PD48372	NAFLD	Nil	68.2	Transplant	Male	White British	Tablet-controlled	GG	No	Ex							0	1	1	2	4	6	Cirrhosis	0	Macroregenerative nodule	1	39	253	17	132	13.5	55	22	1.8	94.8	29.2
A280S	PD36717	NORMAL	Colorectal Ca	72.9	Resection	Male	White British	No	CG	No	Ex							1	1	0	2	(1)	0	Minimal	0				82	10	144	12.9	NA	NA	1.702	82.9	30.12

## Sheet: exome nanoseq
mutation	PD ID	External ID	Age	Gender	Ethnicity	BMI	Cause of Death	History of Diabetes	Serologies	Alcohol Use	Tobacco Use	Illicit Drug Use	Fibrosis	NAS	HSC	KC	LEC	HC	SFT	FFPE-B	FSP4
G35C	PD55805b	2116572¶	59	Female	Hispanic	27.5	CVA / Stroke	No	CMV+, EBV+	Yes	No	No	1	7	X	X			X	X	1
F40L	PD55814b	2113173	45	Female	Caucasian	37.2	Anoxia	No	CMV+, EBV+	35	Yes	No	2	3	X	X			X	X	1
I155S; A471A	PD55799b	2018783	51	Male	Caucasian	33.8	CVA / Stroke	No	CMV+, EBV+	No	Yes	No	1	4	X	X			X	X	1
L263P	PD55808b	2021616	61	Female	Caucasian	30.5	CVA / Stroke	No	CMV+, EBV+	Yes	No	No	1a	4					X		1
L727F	PD55813b	2111529	60	Male	Hispanic	41.3	CVA / Stroke	No	CMV+, EBV+	Yes	No	No	3	3	X	X			X	X	1
