# Supplementary material for: Somatic mutations in TBX3 promote hepatic clonal expansion by accelerating VLDL secretion
Source: J Clin Invest. 2025 Jul 10;135(18):e191855. doi: 10.1172/JCI191855 (PMC12435840; doi:10.1172/JCI191855)
Supplement: Supporting data values [file jci-135-191855-s011.xlsx]

## Sheet: Figure 1B
target		beta score
non-targeting-29		-0.077245
non-targeting-50		-0.075679
non-targeting-18		-0.070133
hnf1a		-0.069545
non-targeting-36		-0.061315
rorc		-0.059638
non-targeting-45		-0.059628
zbtb7b		-0.047647
non-targeting-49		-0.047557
foxp1		-0.045128
foxo1		-0.044343
dbx2		-0.041386
non-targeting-13		-0.039767
hcfc1		-0.03895
non-targeting-5		-0.038638
foxo6		-0.03848
esrra		-0.037979
non-targeting-21		-0.037374
hnf4a		-0.037315
isl2		-0.035208
non-targeting-4		-0.034188
non-targeting-41		-0.033424
tgif1		-0.032289
foxc1		-0.03174
mybl2		-0.031436
wt1		-0.030965
mafg		-0.029981
nfkb2		-0.029598
scrt1		-0.029362
non-targeting-46		-0.027799
rax		-0.026605
sp1		-0.025635
tlx1		-0.024498
creb3l1		-0.024448
zbtb18		-0.024043
egr2		-0.023798
tfeb		-0.023656
non-targeting-17		-0.022539
nr2f6		-0.022245
non-targeting-40		-0.021083
non-targeting-30		-0.021018
foxo3		-0.020072
foxg1		-0.0197
atf4		-0.019493
non-targeting-12		-0.019006
pitx1		-0.018533
non-targeting-48		-0.0184
nkx2-6		-0.017535
rxra		-0.017016
mybl1		-0.017012
foxk1		-0.016949
mesp1		-0.015778
non-targeting-37		-0.015683
smad1		-0.015467
foxd2		-0.01535
ehf		-0.014502
hoxb5		-0.012718
non-targeting-32		-0.012699
brca1		-0.012437
emx1		-0.011188
tbx2		-0.011132
scrt2		-0.010252
sox4		-0.010022
tfap2a		-0.009881
hmx1		-0.0098411
eomes		-0.0097368
barx1		-0.0093922
tfap2b		-0.0091505
tead3		-0.0091238
prox1		-0.0087037
id4		-0.0083147
non-targeting-24		-0.0077911
vsx2		-0.0076703
erg		-0.0075027
uncx		-0.0073516
hsf4		-0.0069467
hoxa1		-0.0069077
non-targeting-33		-0.0065465
hoxa10		-0.006256
etv6		-0.00575
hoxd3		-0.0053325
nr2e3		-0.0050683
hnf1b		-0.0044499
rfx3		-0.0027431
onecut1		-0.0026469
rfx2		-0.0025833
gtf2f1		-0.0025548
hmx2		-0.0019676
lhx2		-0.0017209
irx4		-0.0017092
sox11		-0.0015916
nkx6-1		-0.0012186
zbtb4		-0.0008798
non-targeting-23		-0.00079
nr2f1		-0.0007824
noto		-0.0005115
pdx1		-0.0004568
non-targeting-43		-0.0002528
cenpb		0.00065736
mnx1		0.00073166
rora		0.0015601
nkx2-9		0.0016222
tead1		0.0018054
non-targeting-22		0.0022638
non-targeting-26		0.0024438
glis3		0.0026092
ubp1		0.0031543
irx3		0.0034709
gata3		0.0038814
gata5		0.0042533
pknox1		0.0044079
cebpd		0.0052501
plag1		0.0053508
nfkb1		0.0056751
hey1		0.0057442
spi1		0.0058729
pou4f2		0.0061426
spdef		0.0066436
tgif2		0.0066953
foxo4		0.0075391
foxp2		0.007592
pou6f2		0.0084716
tbl1xr1		0.0085208
non-targeting-9		0.0091887
hes1		0.0094503
hoxa11		0.010489
fosl2		0.010677
nfatc1		0.010743
nr0b1		0.010856
hnf4g		0.010954
elf3		0.010992
zfp282		0.01156
non-targeting-6		0.011607
tlx2		0.011837
egr3		0.011887
non-targeting-19		0.012163
nfatc2		0.01256
glis1		0.012741
pou2f1		0.013246
foxq1		0.014107
non-targeting-47		0.014551
nr1i2		0.014627
foxd3		0.014655
creb3l2		0.015145
mnt		0.015265
emx2		0.016124
foxi1		0.016285
hoxb7		0.016698
nkx2-2		0.016699
foxm1		0.016813
tfap2d		0.016873
hoxc11		0.017064
zfp740		0.01741
cxxc1		0.01766
pou2f3		0.017666
foxf1		0.018042
tfcp2		0.01858
vax2		0.018734
non-targeting-10		0.019011
foxb1		0.019346
tfap2e		0.019387
sox9		0.019451
ar		0.019489
zfp128		0.019908
six5		0.020364
dlx6		0.020389
hoxb1		0.020685
pax8		0.020758
mtf1		0.020774
hoxb9		0.021182
nfe2l1		0.021751
prdm4		0.0221
zfp219		0.022113
hsfy2		0.023058
nfatc4		0.02345
pou5f1		0.023453
smad3		0.023931
nfix		0.024028
nfatc3		0.024619
non-targeting-14		0.025384
sox6		0.025486
maff		0.025714
non-targeting-20		0.02574
sp100		0.025954
zbtb14		0.026983
cpeb1		0.027065
tbxt		0.027244
cdx2		0.02733
zfp711		0.027394
isl1		0.028265
pax6		0.028424
hlx		0.028694
pitx2		0.028978
etv3		0.029475
sox7		0.029625
non-targeting-42		0.029789
xbp1		0.03003
tfcp2l1		0.030224
osr1		0.030335
zbtb12		0.030501
hoxb2		0.030536
nrf1		0.030763
sox5		0.030914
aire		0.031008
lmx1b		0.031302
nkx6-3		0.031968
osr2		0.032398
tbx1		0.032421
maz		0.032751
cebpe		0.033505
non-targeting-3		0.033852
otx1		0.033864
irx6		0.034151
non-targeting-27		0.035523
mta3		0.036995
batf		0.037288
gcm1		0.037369
nr2c2		0.0374
non-targeting-28		0.037702
non-targeting-16		0.038048
klf6		0.038239
hoxc8		0.039022
ppard		0.041443
arid5a		0.041507
rcor1		0.041722
hand1		0.043905
klf1		0.045292
foxp3		0.045758
hoxa2		0.045919
non-targeting-38		0.046803
foxd1		0.04782
zbtb16		0.050858
snai2		0.051221
tcf4		0.052104
non-targeting-35		0.052135
nkx1-2		0.052968
esr2		0.054932
nfic		0.055636
nfib		0.05574
ikzf2		0.055748
non-targeting-25		0.057166
non-targeting-44		0.05919
hey2		0.059903
bcl6		0.060018
non-targeting-7		0.06139
zbtb6		0.06176
non-targeting-39		0.065718
dlx2		0.067763
hoxd11		0.071553
cebpa		0.074238
e4f1		0.075807
nr3c2		0.075932
nr3c1		0.079518
klf13		0.084254
non-targeting-11		0.092546
pax3		0.092924
non-targeting-15		0.093028
non-targeting-31		0.096366
zfp281		0.099481
bach2		0.10005
non-targeting-34		0.10318
creb3		0.11084
non-targeting-8		0.12381
non-targeting-2		0.16335
non-targeting-1		0.17462
tbx3		0.19838
max		0.37639

## Sheet: Figure 2A
		Tbx3 expression
		relative mRNA
		12 wk ND	8 wk WD	12 wk WD	20 wk WD	36 wk WD
		0.916454	1.66088	1.72206	1.66116	0.63972
		0.729121	1.814	1.78571	2.07653	0.763478
		1.30181	1.07337	2.61393	1.51602	0.374589
		1.14959	0.582824	2.0787	2.08987	0.623898
			1.57553	1.1444	2.50409	1.21518
			1.73977		3.49762	0.798766

## Sheet: Figure 2B
		Tbx3 expression
		relative mRNA
		WT	KO
		1.02904	0.0829958
		0.967206	0.0704236
		1.00473	0.126956
			0.096496

## Sheet: Figure 2D
	Liver weight		Body weight		LW:BW ratio
	WT	KO	WT	KO	WT	KO
	3.9	3.4	46.9	45.8	0.085	0.074
	3.9	3.1	47.3	41.6	0.082	0.075
	3.3	2.5	44.8	45.8	0.074	0.055
	1.7	2.6	35.1	40.4	0.048	0.064
	4.4	3.1	49.8	45.9	0.088	0.068
	4.4	2.8	57.9	45.7	0.076	0.061
	2.8	2	44.7	37.7	0.063	0.053
	3.3	2.7	44	40.2	0.075	0.067
	3.1	2.1	39.1	44.8	0.079	0.047
	4	2.2	44.1	40.4	0.091	0.054
	3.9	2.5	46	45.4	0.085	0.055
	2.6	2.6	41.6	41.7	0.063	0.062

## Sheet: Figure 2F
		plasma ALT
		WT	KO
		118	154
		209	84
		65	46
		64	87
		161	116
		135	131
		63	39
		75	106
		340	40
		193	47
		151	57
		61	71

## Sheet: Figure 2G
		LW:BW ratio
		WT	KO
		0.11	0.09
		0.13	0.07
		0.13	0.11
		0.13	0.08
		0.16	0.13
		0.12	0.1
		0.08	0.09
		0.12	0.07
		0.06	0.07
		0.08	0.06

## Sheet: Figure 2H
		Liver TG
		WT	KO
		305.5	184.33
		311.32	159.47
		209.12	283.03
		290.87	214.8
		282.49	233.49
		299.84	227.86
		207.45	185.99
		275.17	202.15
		203.08	158.98
		268.46	124.43

## Sheet: Figure 2I
		Liver CHOL
		WT	KO
		31.72	8.53
		6.89	11.83
		19.58	18.65
		6.78	8.61
		9.56	8.29
		11.92	15.35
		16.17	8.09
		18.55	8.51
		18.61	7.45
		42.23	9.06

## Sheet: Figure 2K
		NAFLD Activity Score			Microsteatosis			Hypertrophy			Lobular inflammation
		WT	KO		WT	KO		WT	KO		WT	KO
		8	4		3	1		1	0		1	1
		7	5		3	2		1	0		1	1
		8	9		3	3		1	1		2	2
		8	6		3	2		1	0		2	1
		7	9		3	3		0	1		2	2
		8	7		3	3		1	0		2	1
		7	6		3	3		0	0		2	1
		8	7		3	2		0	0		2	2
		8	6		3	2		2	0		1	2
		6	4		3	1		0	0		2	1

## Sheet: Figure 3B
		Tbx3 expression
		relative mRNA
		GFP	TBX3
		1.63923	17.8574
		0.657946	26.6347
		0.927195	27.2062

[truncated: 60 more sheets: Figure 3C, Figure 3D, Figure 3E, Figure 3G, Figure 3H, Figure 3J, Figure 3K, Figure 3N, Figure 4A, Figure 4B, Figure 4C, Figure 4D, Figure 4E, Figure 4F, Figure 4G, Figure 4H, Figure 4I, Figure 5A, Figure 5B, Figure 5C …]
